# Supplementary material for: Updated range distribution of the non-native Asian green mussel Perna viridis (Linnaeus, 1758) at Guanabara Bay, Rio de Janeiro, Brazil
Source: PeerJ. 2024 Dec 19;12:e18649. doi: 10.7717/peerj.18649 (PMC11663401; doi:10.7717/peerj.18649)
Supplement: Supplemental Information 1 — Records were download from Global Biodiversity Information Facility https://www.gbif.org/. [file peerj-12-18649-s001.csv]

sp	longitude	latitude	key	datasetID	prov
Perna viridis	-48.54	-25.85	4510140315	50c9509d-22c7-4a22-a47d-8c48425ef4a7	gbif
Perna viridis	107.09	10.33	4519062754	50c9509d-22c7-4a22-a47d-8c48425ef4a7	gbif
Perna viridis	127.83	26.5	4528054004	50c9509d-22c7-4a22-a47d-8c48425ef4a7	gbif
Perna viridis	118.63	24.87	4535950838	50c9509d-22c7-4a22-a47d-8c48425ef4a7	gbif
Perna viridis	83.35	17.75	4535991867	50c9509d-22c7-4a22-a47d-8c48425ef4a7	gbif
Perna viridis	109.92	20.47	4528194243	50c9509d-22c7-4a22-a47d-8c48425ef4a7	gbif
Perna viridis	139.48	35.3	4525057354	50c9509d-22c7-4a22-a47d-8c48425ef4a7	gbif
Perna viridis	75.23	12.03	4525224018	50c9509d-22c7-4a22-a47d-8c48425ef4a7	gbif
Perna viridis	98.84	8.01	4528333042	50c9509d-22c7-4a22-a47d-8c48425ef4a7	gbif
Perna viridis	125.62	7.08	4022361607	50c9509d-22c7-4a22-a47d-8c48425ef4a7	gbif
Perna viridis	100.37	13.49	4062718376	50c9509d-22c7-4a22-a47d-8c48425ef4a7	gbif
Perna viridis	-81.44	30.52	4075639895	50c9509d-22c7-4a22-a47d-8c48425ef4a7	gbif
Perna viridis	122.84	10.27	4507973781	50c9509d-22c7-4a22-a47d-8c48425ef4a7	gbif
Perna viridis	100.83	6.95	4096719572	50c9509d-22c7-4a22-a47d-8c48425ef4a7	gbif
Perna viridis	120.24	23.82	4133826487	50c9509d-22c7-4a22-a47d-8c48425ef4a7	gbif
Perna viridis	114.36	22.61	4103414501	50c9509d-22c7-4a22-a47d-8c48425ef4a7	gbif
Perna viridis	-82.62	27.68	4516252221	50c9509d-22c7-4a22-a47d-8c48425ef4a7	gbif
Perna viridis	106.1	18.28	4121301864	50c9509d-22c7-4a22-a47d-8c48425ef4a7	gbif
Perna viridis	118.65	24.66	4126959072	50c9509d-22c7-4a22-a47d-8c48425ef4a7	gbif
Perna viridis	75.3	11.94	4535888760	50c9509d-22c7-4a22-a47d-8c48425ef4a7	gbif
Perna viridis	119.59	23.59	4138024261	50c9509d-22c7-4a22-a47d-8c48425ef4a7	gbif
Perna viridis	-48.48	-27.15	4138584331	50c9509d-22c7-4a22-a47d-8c48425ef4a7	gbif
Perna viridis	120.99	24.94	4528150903	50c9509d-22c7-4a22-a47d-8c48425ef4a7	gbif
Perna viridis	80.25	12.9	4465371073	50c9509d-22c7-4a22-a47d-8c48425ef4a7	gbif
Perna viridis	114.22	22.32	4416756666	50c9509d-22c7-4a22-a47d-8c48425ef4a7	gbif
Perna viridis	83.42	17.83	4421186723	50c9509d-22c7-4a22-a47d-8c48425ef4a7	gbif
Perna viridis	101.71	12.7	4458412302	50c9509d-22c7-4a22-a47d-8c48425ef4a7	gbif
Perna viridis	67.02	24.8	4507591251	50c9509d-22c7-4a22-a47d-8c48425ef4a7	gbif
Perna viridis	101.94	2.41	4500564615	50c9509d-22c7-4a22-a47d-8c48425ef4a7	gbif
Perna viridis	74.05	14.97	4442629411	50c9509d-22c7-4a22-a47d-8c48425ef4a7	gbif
Perna viridis	-45.09	-23.5	4510327691	50c9509d-22c7-4a22-a47d-8c48425ef4a7	gbif
Perna viridis	139.57	35.29	4527960207	50c9509d-22c7-4a22-a47d-8c48425ef4a7	gbif
Perna viridis	124	12.87	3456322441	50c9509d-22c7-4a22-a47d-8c48425ef4a7	gbif
Perna viridis	112.05	-6.89	3760345549	50c9509d-22c7-4a22-a47d-8c48425ef4a7	gbif
Perna viridis	113.94	22.27	3859708981	50c9509d-22c7-4a22-a47d-8c48425ef4a7	gbif
Perna viridis	166.45	-22.27	4141820917	793c3890-6c8a-11de-8226-b8a03c50a862	gbif
Perna viridis	99.88	12.02	3873831346	50c9509d-22c7-4a22-a47d-8c48425ef4a7	gbif
Perna viridis	114.03	22.2	3925125560	50c9509d-22c7-4a22-a47d-8c48425ef4a7	gbif
Perna viridis	100.92	13.28	3903076893	50c9509d-22c7-4a22-a47d-8c48425ef4a7	gbif
Perna viridis	138.19	34.6	3911973176	50c9509d-22c7-4a22-a47d-8c48425ef4a7	gbif
Perna viridis	101.2	6.87	3915294614	50c9509d-22c7-4a22-a47d-8c48425ef4a7	gbif
Perna viridis	123.31	9.31	4528140715	50c9509d-22c7-4a22-a47d-8c48425ef4a7	gbif
Perna viridis	103.91	1.3	3925088806	50c9509d-22c7-4a22-a47d-8c48425ef4a7	gbif
Perna viridis	-43.11	-22.93	3985681912	50c9509d-22c7-4a22-a47d-8c48425ef4a7	gbif
Perna viridis	-82.63	27.77	3925300463	50c9509d-22c7-4a22-a47d-8c48425ef4a7	gbif
Perna viridis	113.95	22.44	4116081404	50c9509d-22c7-4a22-a47d-8c48425ef4a7	gbif
Perna viridis	100.25	5.48	3988646655	50c9509d-22c7-4a22-a47d-8c48425ef4a7	gbif
Perna viridis	103.66	1.46	4535844695	50c9509d-22c7-4a22-a47d-8c48425ef4a7	gbif
Perna viridis	139.78	35.63	4009869866	50c9509d-22c7-4a22-a47d-8c48425ef4a7	gbif
Perna viridis	73.71	15.65	4034658498	50c9509d-22c7-4a22-a47d-8c48425ef4a7	gbif
Perna viridis	139.46	35.21	4516791472	50c9509d-22c7-4a22-a47d-8c48425ef4a7	gbif
Perna viridis	-81.43	30.7	3892338340	50c9509d-22c7-4a22-a47d-8c48425ef4a7	gbif
Perna viridis	106.96	-6.09	3321074890	50c9509d-22c7-4a22-a47d-8c48425ef4a7	gbif
Perna viridis	110.21	-8.1	3321080101	50c9509d-22c7-4a22-a47d-8c48425ef4a7	gbif
Perna viridis	118.29	24.47	4528229499	50c9509d-22c7-4a22-a47d-8c48425ef4a7	gbif
Perna viridis	117.48	23.7	3384766180	50c9509d-22c7-4a22-a47d-8c48425ef4a7	gbif
Perna viridis	100.88	12.93	3416098946	50c9509d-22c7-4a22-a47d-8c48425ef4a7	gbif
Perna viridis	98.41	9.76	3456491378	50c9509d-22c7-4a22-a47d-8c48425ef4a7	gbif
Perna viridis	73.85	15.45	3915606288	50c9509d-22c7-4a22-a47d-8c48425ef4a7	gbif
Perna viridis	82.27	16.96	3314259597	50c9509d-22c7-4a22-a47d-8c48425ef4a7	gbif
Perna viridis	80.19	12.6	2573922327	50c9509d-22c7-4a22-a47d-8c48425ef4a7	gbif
Perna viridis	-82.73	27.53	3892664320	50c9509d-22c7-4a22-a47d-8c48425ef4a7	gbif
Perna viridis	73.04	17.99	2603386005	50c9509d-22c7-4a22-a47d-8c48425ef4a7	gbif
Perna viridis	99.7	6.3	4141834788	793c3890-6c8a-11de-8226-b8a03c50a862	gbif
Perna viridis	-80.04	26.78	2851156550	50c9509d-22c7-4a22-a47d-8c48425ef4a7	gbif
Perna viridis	110.28	-8.01	2873724867	50c9509d-22c7-4a22-a47d-8c48425ef4a7	gbif
Perna viridis	112.15	-8.32	2992871921	50c9509d-22c7-4a22-a47d-8c48425ef4a7	gbif
Perna viridis	80.25	12.81	3743133335	50c9509d-22c7-4a22-a47d-8c48425ef4a7	gbif
Perna viridis	-80.57	28.02	3005071536	50c9509d-22c7-4a22-a47d-8c48425ef4a7	gbif
Perna viridis	120.08	23.12	2988726363	50c9509d-22c7-4a22-a47d-8c48425ef4a7	gbif
Perna viridis	107.03	20.76	2236882322	50c9509d-22c7-4a22-a47d-8c48425ef4a7	gbif
Perna viridis	114.02	22.3	2238943930	50c9509d-22c7-4a22-a47d-8c48425ef4a7	gbif
Perna viridis	-61.67	10.67	4006591330	50c9509d-22c7-4a22-a47d-8c48425ef4a7	gbif
Perna viridis	102.29	12.02	2331928997	50c9509d-22c7-4a22-a47d-8c48425ef4a7	gbif
Perna viridis	110.12	19.99	4014948347	50c9509d-22c7-4a22-a47d-8c48425ef4a7	gbif
Perna viridis	108.56	-6.68	2596044263	50c9509d-22c7-4a22-a47d-8c48425ef4a7	gbif
Perna viridis	114.22	22.44	2433415085	85b1cfb6-f762-11e1-a439-00145eb45e9a	gbif
Perna viridis	99.98	12.51	3986210315	50c9509d-22c7-4a22-a47d-8c48425ef4a7	gbif
Perna viridis	-80.3	27.47	1931545288	85b1cfb6-f762-11e1-a439-00145eb45e9a	gbif
Perna viridis	114.33	22.46	1847432522	50c9509d-22c7-4a22-a47d-8c48425ef4a7	gbif
Perna viridis	72.82	18.95	2235465631	50c9509d-22c7-4a22-a47d-8c48425ef4a7	gbif
Perna viridis	120.16	23.71	4028825308	50c9509d-22c7-4a22-a47d-8c48425ef4a7	gbif
Perna viridis	103.37	1.2	4141817105	793c3890-6c8a-11de-8226-b8a03c50a862	gbif
Perna viridis	72.76	19.39	2988550658	50c9509d-22c7-4a22-a47d-8c48425ef4a7	gbif
Perna viridis	72.83	19.13	2234746892	50c9509d-22c7-4a22-a47d-8c48425ef4a7	gbif
Perna viridis	108.53	15.93	3334633423	5b45c55c-2aaf-472e-9223-65c40436655c	gbif
Perna viridis	121.05	25.04	4527917317	50c9509d-22c7-4a22-a47d-8c48425ef4a7	gbif
Perna viridis	-81.85	26.34	3341023317	417f4d21-959b-4773-90a2-c38d1822d873	gbif
Perna viridis	-81.21	29.67	1324560994	85b1cfb6-f762-11e1-a439-00145eb45e9a	gbif
Perna viridis	-82.01	26.45	3341141885	417f4d21-959b-4773-90a2-c38d1822d873	gbif
Perna viridis	118.21	24.41	4528203324	50c9509d-22c7-4a22-a47d-8c48425ef4a7	gbif
Perna viridis	115.73	-32.05	2251209167	040c5662-da76-4782-a48e-cdea1892d14c	gbif
Perna viridis	120.1	22.9	1826792189	f5783452-6ff5-4bef-8f30-9adfeba81bd7	gbif
Perna viridis	110.47	1.72	4528207332	50c9509d-22c7-4a22-a47d-8c48425ef4a7	gbif
Perna viridis	100.64	4.21	1085900418	793c3890-6c8a-11de-8226-b8a03c50a862	gbif
Perna viridis	106.77	-6	2634232365	50c9509d-22c7-4a22-a47d-8c48425ef4a7	gbif
Perna viridis	108.76	21.62	1453531594	50c9509d-22c7-4a22-a47d-8c48425ef4a7	gbif
Perna viridis	-64.17	10.97	1806531473	b1c6b7a6-4c57-4814-93bc-d5c0c5743203	gbif
Perna viridis	-66.09	10.54	1835183852	60c45f15-135d-42fb-8b8e-dd11c6375ad8	gbif
Perna viridis	-80.63	28.41	899633757	85b1cfb6-f762-11e1-a439-00145eb45e9a	gbif
Perna viridis	119.24	-5.07	1085892512	793c3890-6c8a-11de-8226-b8a03c50a862	gbif
Perna viridis	120.86	24.7	3962531928	18680b2b-84db-4d45-8acd-0b0e9467fb33	gbif
Perna viridis	108.66	-7.71	2570104107	a307e4d7-1de2-4adc-95d5-a0a8d5f57236	gbif
Perna viridis	120.13	23.36	4527937320	50c9509d-22c7-4a22-a47d-8c48425ef4a7	gbif
Perna viridis	120.22	22.8	1085896560	793c3890-6c8a-11de-8226-b8a03c50a862	gbif
Perna viridis	121.91	24.95	3962531929	18680b2b-84db-4d45-8acd-0b0e9467fb33	gbif
Perna viridis	-64.38	11.01	3447052359	93209230-b7b9-45e5-ae6c-81af8d69b809	gbif
Perna viridis	-64.2	11.07	3447052477	93209230-b7b9-45e5-ae6c-81af8d69b809	gbif
Perna viridis	103.94	1.41	1085883509	793c3890-6c8a-11de-8226-b8a03c50a862	gbif
Perna viridis	-81.11	29.47	4173320368	85b1cfb6-f762-11e1-a439-00145eb45e9a	gbif
Perna viridis	113.87	22.47	1085891081	793c3890-6c8a-11de-8226-b8a03c50a862	gbif
Perna viridis	113.12	-7.45	1085884066	793c3890-6c8a-11de-8226-b8a03c50a862	gbif
Perna viridis	-80.45	27.85	1896829668	d6cc311c-c5ab-4f23-9a20-10514f9eb9c4	gbif
Perna viridis	114.42	22.45	1085885062	793c3890-6c8a-11de-8226-b8a03c50a862	gbif
Perna viridis	145.45	-16.42	1085875270	793c3890-6c8a-11de-8226-b8a03c50a862	gbif
Perna viridis	121.81	24.82	3962531934	18680b2b-84db-4d45-8acd-0b0e9467fb33	gbif
Perna viridis	-81.27	30.93	1896881414	d6cc311c-c5ab-4f23-9a20-10514f9eb9c4	gbif
Perna viridis	121.84	24.67	3962531933	18680b2b-84db-4d45-8acd-0b0e9467fb33	gbif
Perna viridis	-82.37	26.93	3341038705	417f4d21-959b-4773-90a2-c38d1822d873	gbif
Perna viridis	-82.85	27.9	3341150668	417f4d21-959b-4773-90a2-c38d1822d873	gbif
Perna viridis	-81.26	29.78	3746800408	85b1cfb6-f762-11e1-a439-00145eb45e9a	gbif
Perna viridis	-81.3	29.88	1896871035	d6cc311c-c5ab-4f23-9a20-10514f9eb9c4	gbif
Perna viridis	102.71	5.68	4399267388	b380d2c7-81ac-4827-9f2f-2be1fe61dee5	gbif
Perna viridis	-82.12	26.47	1896820411	d6cc311c-c5ab-4f23-9a20-10514f9eb9c4	gbif
Perna viridis	-80.98	30.97	1896881632	d6cc311c-c5ab-4f23-9a20-10514f9eb9c4	gbif
Perna viridis	-81.4	30.4	3746810411	85b1cfb6-f762-11e1-a439-00145eb45e9a	gbif
Perna viridis	-81.73	25.92	1896819034	d6cc311c-c5ab-4f23-9a20-10514f9eb9c4	gbif
Perna viridis	74.98	12.5	1324195742	5a6977c1-ece6-44b8-b71d-43cb1d4e0919	gbif
Perna viridis	74.85	12.8	1324195666	5a6977c1-ece6-44b8-b71d-43cb1d4e0919	gbif
Perna viridis	135.06	33.88	1830576829	e9ef15ac-1078-44c1-bc86-f1ecc4115a68	gbif
Perna viridis	101.88	9.74	231547819	71d46a30-f762-11e1-a439-00145eb45e9a	gbif
Perna viridis	-81.92	26.43	1896820374	d6cc311c-c5ab-4f23-9a20-10514f9eb9c4	gbif
Perna viridis	139.63	35.16	380180844	811d24dc-f762-11e1-a439-00145eb45e9a	gbif
Perna viridis	-82.76	27.75	899453270	85b1cfb6-f762-11e1-a439-00145eb45e9a	gbif
Perna viridis	-82.45	27.07	899453253	85b1cfb6-f762-11e1-a439-00145eb45e9a	gbif
Perna viridis	135.33	34.72	1829669094	95f883c4-f762-11e1-a439-00145eb45e9a	gbif
Perna viridis	-97.16	26.07	899453236	85b1cfb6-f762-11e1-a439-00145eb45e9a	gbif
Perna viridis	-76.89	17.91	1994756468	ff918604-48cc-4f28-a77e-9e454830d7c7	gbif
Perna viridis	134.67	34.77	1829669090	95f883c4-f762-11e1-a439-00145eb45e9a	gbif
Perna viridis	139.32	35.32	1829791967	53cdf22c-18f5-11e2-98fb-00145eb45e9a	gbif
Perna viridis	131	30.73	295299930	71d7bac8-f762-11e1-a439-00145eb45e9a	gbif
Perna viridis	135.12	34.31	729651346	7201065d-95ac-4706-bb2b-9fd04209fc8d	gbif
Perna viridis	123.97	10.27	1085863906	793c3890-6c8a-11de-8226-b8a03c50a862	gbif
Perna viridis	79.83	11.91	2570094333	a307e4d7-1de2-4adc-95d5-a0a8d5f57236	gbif
Perna viridis	106.84	-6.08	2570094680	a307e4d7-1de2-4adc-95d5-a0a8d5f57236	gbif
Perna viridis	100	3	1272592089	39905320-6c8a-11de-8226-b8a03c50a862	gbif
Perna viridis	112.8	-7.25	2570094297	a307e4d7-1de2-4adc-95d5-a0a8d5f57236	gbif
Perna viridis	106.68	10.22	215810873	86b50d88-f762-11e1-a439-00145eb45e9a	gbif
Perna viridis	98.4	7.88	2444732144	d962a7dc-2183-4824-bb88-5e0ba14ec62d	gbif
Perna viridis	99.5	7.32	2570093673	a307e4d7-1de2-4adc-95d5-a0a8d5f57236	gbif
Perna viridis	134.49	34.77	1829669181	95f883c4-f762-11e1-a439-00145eb45e9a	gbif
Perna viridis	100.33	5.33	865045548	86b50d88-f762-11e1-a439-00145eb45e9a	gbif
Perna viridis	177.92	-38.77	865058045	86b50d88-f762-11e1-a439-00145eb45e9a	gbif
Perna viridis	77.57	8.08	4422408432	86b50d88-f762-11e1-a439-00145eb45e9a	gbif
Perna viridis	100.98	13.36	476891312	4bfac3ea-8763-4f4b-a71a-76a6f5f243d3	gbif
Perna viridis	100.63	7.24	477001920	4bfac3ea-8763-4f4b-a71a-76a6f5f243d3	gbif
Perna viridis	100.34	5.43	476991367	4bfac3ea-8763-4f4b-a71a-76a6f5f243d3	gbif
Perna viridis	121.04	10.84	215811378	86b50d88-f762-11e1-a439-00145eb45e9a	gbif
Perna viridis	100.93	12.66	477012317	4bfac3ea-8763-4f4b-a71a-76a6f5f243d3	gbif
Perna viridis	120.1	23.02	1978543725	85487457-e02f-4dee-95ea-8dc0d220c52d	gbif
Perna viridis	100.52	13.47	1978539618	85487457-e02f-4dee-95ea-8dc0d220c52d	gbif
Perna viridis	138.47	-34.8	1632845543	fa375330-6c8a-11de-8226-b8a03c50a862	gbif
Perna viridis	120.91	14.47	2819911579	51c49096-dc31-4077-b35c-4510a8ee1ee8	gbif
Perna viridis	-82.54	27.94	1438651443	51c49096-dc31-4077-b35c-4510a8ee1ee8	gbif
Perna viridis	139.85	35.21	3323096475	ea6b944f-7a7b-4640-b560-b8192af00be7	gbif
Perna viridis	79	8.5	57168148	8598edb6-f762-11e1-a439-00145eb45e9a	gbif
Perna viridis	174.9	-40.9	4110377671	07ae2aa8-5031-4312-b26e-84a5c753daac	gbif
Perna viridis	79.85	11.03	215811229	86b50d88-f762-11e1-a439-00145eb45e9a	gbif
Perna viridis	174.78	-36.85	215811320	86b50d88-f762-11e1-a439-00145eb45e9a	gbif
Perna viridis	93	10	90252283	8598edb6-f762-11e1-a439-00145eb45e9a	gbif
Perna viridis	172.91	-43.65	1324192898	5a6977c1-ece6-44b8-b71d-43cb1d4e0919	gbif
Perna viridis	100.18	5.36	1320040189	821cc27a-e3bb-4bc5-ac34-89ada245069d	gbif
Perna viridis	99.3	10.44	3024656190	98db0c34-403c-448d-9ac7-e8546abd6e63	gbif
Perna viridis	174	-42	3025965506	8138eb72-f762-11e1-a439-00145eb45e9a	gbif
Perna viridis	122	13	3024747284	98db0c34-403c-448d-9ac7-e8546abd6e63	gbif
Perna viridis	120.99	14.5	477066672	4bfac3ea-8763-4f4b-a71a-76a6f5f243d3	gbif
Perna viridis	100.41	12.73	1213767515	4bfac3ea-8763-4f4b-a71a-76a6f5f243d3	gbif
Perna viridis	113.28	6.38	477135078	4bfac3ea-8763-4f4b-a71a-76a6f5f243d3	gbif
Perna viridis	86.8	20.3	476911678	4bfac3ea-8763-4f4b-a71a-76a6f5f243d3	gbif
Perna viridis	80.28	13.08	476909724	4bfac3ea-8763-4f4b-a71a-76a6f5f243d3	gbif
Perna viridis	121.34	12.37	477111306	4bfac3ea-8763-4f4b-a71a-76a6f5f243d3	gbif
Perna viridis	-63.89	11.16	3455048402	ac38c3bc-8d67-42b3-91e0-230bbb3942f7	gbif
Perna viridis	-63.79	10.67	3455048404	ac38c3bc-8d67-42b3-91e0-230bbb3942f7	gbif
Perna viridis	-63.12	10.7	3455048407	ac38c3bc-8d67-42b3-91e0-230bbb3942f7	gbif
Perna viridis	-63.49	10.64	3455048406	ac38c3bc-8d67-42b3-91e0-230bbb3942f7	gbif
Perna viridis	92.33	20.61	3442494330	040c5662-da76-4782-a48e-cdea1892d14c	gbif
Perna viridis	113.87	22.2	2570124556	a307e4d7-1de2-4adc-95d5-a0a8d5f57236	gbif
Perna viridis	120.75	14.51	2570125201	a307e4d7-1de2-4adc-95d5-a0a8d5f57236	gbif
Perna viridis	119.13	23.06	2570172910	a307e4d7-1de2-4adc-95d5-a0a8d5f57236	gbif
Perna viridis	114.2	22.18	2458343302	0d0f1fc9-3dff-435d-ad51-907485ea584c	gbif
