# Supplementary material for: Updated range distribution of the non-native Asian green mussel Perna viridis (Linnaeus, 1758) at Guanabara Bay, Rio de Janeiro, Brazil
Source: PeerJ. 2024 Dec 19;12:e18649. doi: 10.7717/peerj.18649 (PMC11663401; doi:10.7717/peerj.18649)
Supplement: Supplemental Information 2 — 1 - Ilha do Pai [-43.092, -22.98571]; 2 - Ponta de Itaipu [-43.056054, -22.9735]; 3 - Ilha de Cotunduba [-43.143096, -22.96347]; 4 - Ilha do Veado [-43.10799, -22.958]; 5 - Costão Praia da Urca [-43.16168, -22.937]; 6 - Marina da Gloria [-43.162, -22.922]; 7 - Ilha de Boa Viagem [-43.12940, -22.9145]; 8 - UFF Gragoatá [-43.1399, -22.89839]; 9 - Ilha da feiticeira [-43.169, -22.885]; 10 - Pilar 108 - Ponte Rio-Niterói [-43.145, -22.878]; 11 - Pilar 111 - Ponte Rio-Niterói [-43.14546, -22.866],; 12 - Pilar 67 - Ponte Rio-Niterói [-43.18292, -22.8735]; 13 - Pilar 66 - Ponte Rio-Niterói [-43.182, -22.863]; 14 - Ilha De Santa Cruz [-43.11571, -22.85397]; 15 - Pedras da passagem [-43.15999, -22.84477]; 16 - Ilha do Engenho [-43.122, -22.83297]; 17 - Ilha das Palmas [-43.15553, -22.79467]; 18 - Rochedo da Praia dos Frades [-43.1105, -22.774]; 19 - Praia Dos Frades [-43.098, -22.772]. [file peerj-12-18649-s002.csv]

TAXA	1	2	3	4	5	6	7	8	9	10	11	12	13	14	15	16	17	18	19
Division Cyanophyta
Class Cyanophyceae	X	X										X
TOTAL 1	1	1	0	0	0	0	0	0	0	0	0	1	0	0	0	0	0	0	0
MACROALGAE
Phyllum Chlorophyta
Ulva sp		X		X	X											X		X
Chaetomorpha sp		X			X												X	X	X
Cladophora sp	X	X	X	X	X	X	X	X							X	X	X	X
Codium sp							X
Phyllum Ochrophyta
Ralfsia sp		X
Phyllum Rhodophyta
Hydrolithon sp	X	X	X	X	X					X
Amphiroa sp	X	X	X	X			X											X
Jania sp	X						X											X
Gelidium pusillum	X	X	X	X	X	X	X	X		X					X		X	X	X
Gelidium floridanum	X		X
Gelidiella acerosa		X	X	X	X	X	X	X	X	X					X
Ceramiaceae	X			X	X	X		X	X
Centroceolax clavulatum		X	X		X
TOTAL 13	7	9	7	7	8	4	6	4	2	3	0	0	0	0	3	2	3	6	2
Phyllum Porifera
Cliona celata			X		X	X	X	X	X		X		X				X
Tedania ignis	X		X	X	X	X	X	X	X	X	X		X		X		X
Oceanapia sp					X	X	X												X
Hymeniacidon sp						X
Paraleucilla sp	X		X	X	X	X
Mycale microsigmatosa					X			X					X
Dysidea etheria			X		X	X			X
Darwinella sp			X
Guitarra sepia										X
Petromica sp							X				X		X
Class Demospongiae sp1	X		X				X	X					X
Class Demospongiae sp2					X			X		X	X		X
Class Demospongiae sp3			X
Class Demospongiae sp4					X	X	X		X			X	X		X
TOTAL 14	3	0	7	2	8	7	6	5	4	3	4	1	7	0	2	0	2	0	1
Phyllum Cnidaria
Class Anthozoa
Bunodossoma caissarum	X	X	X	X	X	X	X	X	X	X	X		X		X	X	X	X	X
Actiniidae sp1		X	X	X	X	X	X	X	X	X	X	X	X	X	X	X	X
Actiniidae sp2		X
Leptogorgia punicea			X
Astrangia rathbuni														X
Class Hydrozoa
Hydractiniidae sp			X			X			X	X	X	X	X		X
Sertularidae sp			X	X			X
Class Hydrozoa sp1	X		X								X	X	X		X		X	X
Class Hydrozoa sp2					X				X				X		X
Hydrozoa sp3					X
Hydrozoa sp4
TOTAL 11	2	3	6	3	4	3	3	2	4	3	4	3	5	2	5	2	3	2	1
BRYOZOA
Class Gymnolaemata
Bugula neritina			X		X	X	X	X	X			X	X	X	X	X	X	X
Class Gymnolaemata sp1							X	X					X		X		X		X
Class Gymnolaemata sp2			X	X										X				X
Membranipora sp		X								X	X	X		X	X		X
Bugulidae sp			X		X										X
Schizoporella errata	X	X	X		X	X
TOTAL 6	1	2	4	1	3	2	2	2	1	1	1	2	2	3	4	1	3	2	1
ANNELIDA
Class Polychaeta
Serpulidae
Serpulidae sp		X	X	X	X	X	X	X	X	X	X	X	X	X	X	X	X	X	X
Sabellidae
Branchiomma luctuosum						X	X	X			X	X	X	X	X		X
Branchiomma sp	X	X	X	X	X	X	X	X	X	X	X	X	X	X	X	X	X
Sabellidae sp1						X								X			X
Sabellidae sp2													X		X
TOTAL 5		2	2	2	2	4	3	3	2	2	3	3	4	4	4	2	4	1	1
MOLLUSCA
Class Bivalvia
Perna viridis			X	X	X	X	X	X	X	X	X	X	X	X	X	X	X	X	X
Perna perna		X		X			X		X	X	X	X	X		X
Ostrea sp		X			X						X	X			X
Isognomun bicolor						X			X	X	X				X
Saccostraea sp												X
Class Gastropoda
Anachis sp	X		X					X							X			X
Stramonita haemastoma		X			X										X
Petalochonchus								X							X
Morula sp	X	X
Bostrycapulus odites							X	X	X
TOTAL 11	2	4	2	2	3	2	3	4	4	3	4	4	2	1	7	1	1	2	1
ARTHROPODA CRUSTACEA
Ordem Sessilia								X
Balanus trigonus		X			X	X	X	X		X	X	X
Amphibalanus amphitrite	X	X	X	X	X	X	X	X	X	X	X	X	X	X	X	X	X
Amphibalanus eburneus						X		X		X	X	X	X	X
Amphibalanus sp	X	X	X	X	X		X	X	X	X	X	X	X	X	X	X	X
Megabalanus coccopoma	X			X					X	X	X	X	X	X	X
Megabalanus tintinabulum		X								X	X	X	X		X
TOTAL 9	3	4	2	3	3	3	3	4	3	6	6	6	5	4	4	2	2	0	0
EQUINODERMATA
Class Asteroidea
Echinaster brasiliensis	X	X			X				X
Asterina stellifera		X
Class Ofiuroidea
Ophiactis savignyi			X
Ophiothela mirabilis			X
Class Echinoidea
Lytechinus variegatus	X	X			X			X						X	X		X
Arbacia lixula		X									X	X			X
Echinometra lucunter		X								X
Coscinasterias tenuispina		X
Eucidaris tribuloides		X
Paracentrotus gaimardi			X
TOTAL 10	2	7	3	0	2	0	0	1	1	1	1	1	0	1	2	0	1	0	0
CHORDATA ASCIDIACEA
Didemnum perlucidum	X		X		X	X	X	X	X	X	X	X	X	X	X		X
Styela plicata		X			X	X	X	X	X		X	X	X	X	X		X
Clavelina oblonga	X		X		X	X									X
Didemnum rodriguesia						X	X
Diplosoma sp	X		X			X	X	X			X	X	X
Botrylloides nigrum					X	X
Symplegma rubra						X
TOTAL 7	3	1	3	0	4	7	4	3	2	1	3	3	3	2	3	0	2	0	0
TOTAL TAXA: 83	30	34	36	20	37	33	30	30	23	24	29	26	28	17	35	10	23	13	7
