# Supplementary material for: Updated range distribution of the non-native Asian green mussel Perna viridis (Linnaeus, 1758) at Guanabara Bay, Rio de Janeiro, Brazil
Source: PeerJ. 2024 Dec 19;12:e18649. doi: 10.7717/peerj.18649 (PMC11663401; doi:10.7717/peerj.18649)
Supplement: Supplemental Information 4 — Both species are absent = absent. Presence of only Perna perna = perna. Presence of only Perna viridis = viridis. Both are present = both. [file peerj-12-18649-s004.csv]

x	y	record	name	id
-43.092	-22.98571	absent	Ilha do Pai	1
-43.056054	-22.9735	perna	Ponta de Itaipu	2
-43.143096	-22.96347	viridis	Ilha de Cotunduba	3
-43.10799	-22.958	both	Iha do Veado	4
-43.16168	-22.937	viridis	Papernaao da Urca	5
-43.162	-22.922	viridis	Marina da Gloria	6
-43.1294	-22.9145	both	Ilha de Boa Viagem	7
-43.1399	-22.89839	viridis	Costao da UFF	8
-43.169	-22.885	both	Laje da feiticeira	9
-43.145	-22.878	both	Pilar 108	10
-43.14546	-22.866	both	Pilar 111	11
-43.18292	-22.8735	both	Pilar 67	12
-43.182	-22.863	both	Pilar 66	13
-43.11571	-22.85397	viridis	Ilha do Manoel	14
-43.15999	-22.84477	both	Pedras da passagem	15
-43.122	-22.83297	viridis	Ilha do Engenho	16
-43.15553	-22.79467	viridis	Ilha das Palmas	17
-43.1105	-22.774	absent	Paqueta 1	18
-43.098	-22.772	viridis	Paqueta 2	19
